# Supplementary material for: Self-Assembly Hydrosoluble Coronenes: A Rich Source of Supramolecular Turn-On Fluorogenic Sensing Materials in Aqueous Media
Source: Org Lett. 2021 Nov 9;23(22):8727–32. doi: 10.1021/acs.orglett.1c03175 (PMC8609571; doi:10.1021/acs.orglett.1c03175)
Supplement: Supplementary file 1 — ol1c03175_si_001.xyz [file ol1c03175_si_001.xyz]

18
TNB
C          0.63380       -1.21200       -0.00000
C          1.40360       -0.05850       -0.00000
C          0.73260        1.15500       -0.00000
C         -0.65140        1.24500       -0.00000
C         -1.36680        0.05710       -0.00000
C         -0.75270       -1.18640       -0.00000
H          2.48590       -0.10380        0.00000
H         -1.15340        2.20490       -0.00000
H         -1.33300       -2.10110       -0.00000
N          1.31550       -2.51530       -0.00000
O          0.61040       -3.50750        0.00000
O          2.53260       -2.50210        0.00000
N          1.52090        2.39670       -0.00000
O          0.90160        3.44440       -0.00010
O          2.73260        2.28150        0.00010
N         -2.83630        0.11860       -0.00000
O         -3.43370       -0.94190        0.00000
O         -3.34280        1.22540        0.00000
110
[7]
C          3.70340        0.51790       -0.09750
C          2.52790        1.29360       -0.09860
C          1.26670        0.66370       -0.09960
C          1.19250       -0.75780       -0.09950
C          2.38690       -1.50960       -0.09930
C          3.63840       -0.85700       -0.09760
C          0.05880        1.43170       -0.10140
C         -0.05880       -1.43170       -0.10090
C         -1.26670       -0.66370       -0.09930
C         -1.19250        0.75780       -0.09960
C         -2.52780       -1.29360       -0.09800
C         -0.10930       -2.84490       -0.10520
C          1.10700       -3.56460       -0.10460
C          2.32160       -2.91860       -0.10150
H          1.12840       -4.64880       -0.10550
H          4.66820        1.01150       -0.09820
C          0.10940        2.84490       -0.10610
C         -1.10690        3.56460       -0.10590
C         -2.32150        2.91870       -0.10230
C         -2.38680        1.50960       -0.09940
H         -1.12840        4.64880       -0.10750
C         -3.70330       -0.51790       -0.09670
H         -4.66810       -1.01150       -0.09710
C         -3.63830        0.85700       -0.09720
C          3.56310       -3.72890       -0.10080
C          4.89260       -1.64200       -0.09650
C         -4.89250        1.64210       -0.09580
C         -3.56300        3.72890       -0.10210
O          3.51980       -4.94920       -0.10310
O          5.98360       -1.09890       -0.09450
O         -3.51970        4.94920       -0.10610
O         -5.98350        1.09900       -0.09320
N          4.77620       -3.04250       -0.09770
N         -4.77610        3.04250       -0.09710
C          2.59490        2.74180       -0.10220
C          1.39650        3.49140       -0.10970
C         -1.39640       -3.49140       -0.10870
C         -2.59480       -2.74180       -0.10140
N          3.80080        3.32030       -0.10310
C          3.84590        4.65340       -0.11100
N          2.75800        5.47370       -0.13200
C          1.58550        4.89070       -0.12920
H          0.72920        5.56290       -0.14620
N         -3.80070       -3.32030       -0.10230
C         -3.84580       -4.65340       -0.11020
N         -2.75790       -5.47370       -0.13110
C         -1.58540       -4.89060       -0.12820
H         -0.72910       -5.56280       -0.14500
C         -6.03870        3.81270       -0.09480
C         -6.21800        4.65810        1.16630
C         -6.22820        4.64810       -1.36100
H         -6.81020        3.03770       -0.08860
C         -7.57620        5.36660        1.10770
H         -5.41550        5.39880        1.23560
H         -6.16160        4.01700        2.05470
C         -7.58580        5.35740       -1.29710
H         -5.42600        5.38800       -1.44270
H         -6.17910        3.99990       -2.24460
H         -7.70050        6.01630        1.98070
H         -8.38070        4.61860        1.15680
H         -7.71680        6.00050       -2.17400
H         -8.39060        4.60920       -1.33420
C          6.03880       -3.81260       -0.09610
C          6.22010       -4.65570        1.16630
C          6.22620       -4.65040       -1.36100
H          6.81030       -3.03770       -0.09250
C          7.57820       -5.36440        1.10690
H          5.41770       -5.39620        1.23830
H          6.16520       -4.01300        2.05350
C          7.58400       -5.35950       -1.29800
H          5.42410       -5.39050       -1.44000
H          6.17570       -4.00390       -2.24580
H          7.70380       -6.01260        1.98080
H          8.38270       -4.61630        1.15340
H          7.71370       -6.00410       -2.17390
H          8.38880       -4.61130       -1.33760
C          6.30000        4.50160       -0.10320
C          5.22220        6.69860       -0.18210
C          7.24040        5.03220        0.97990
H          6.77480        4.60840       -1.09200
H          6.06690        3.44760        0.04670
C          6.18500        7.18200        0.90300
H          5.63110        6.94860       -1.17490
H          4.24180        7.16620       -0.09160
H          8.20690        4.52220        0.90960
H          6.81660        4.79230        1.96380
H          6.37580        8.25290        0.77520
H          5.70810        7.05030        1.88300
C         -6.29980       -4.50150       -0.10310
C         -5.22210       -6.69850       -0.18200
C         -7.24120       -5.03250        0.97890
H         -6.77380       -4.60780       -1.09240
H         -6.06680       -3.44750        0.04750
C         -6.18590       -7.18230        0.90190
H         -5.63010       -6.94810       -1.17530
H         -4.24180       -7.16610       -0.09080
H         -8.20770       -4.52240        0.90800
H         -6.81830       -4.79310        1.96330
H         -6.37660       -8.25310        0.77360
H         -5.70980       -7.05110        1.88240
N          5.05950        5.25740       -0.09220
N         -5.05940       -5.25740       -0.09150
N          7.45310        6.46990        0.92340
H          7.98170        6.69930        0.08550
N         -7.45400       -6.47020        0.92160
H         -7.98190       -6.69920        0.08320
N         -7.78710        6.15520       -0.09690
H         -7.13220        6.93290       -0.10250
N          7.78730       -6.15510       -0.09670
H          7.13240       -6.93290       -0.09980
220
[7]_dimer
C          3.63660        0.86400       -1.77760
C          2.82190       -0.28360       -1.75250
C          1.42020       -0.15650       -1.77540
C          0.83450        1.14070       -1.77930
C          1.67390        2.27370       -1.75400
C          3.07630        2.12020       -1.77730
C          0.57690       -1.31230       -1.75550
C         -0.57470        1.31420       -1.75580
C         -1.41790        0.15840       -1.77530
C         -0.83230       -1.13880       -1.77890
C         -2.81960        0.28550       -1.75230
C         -1.13600        2.61050       -1.68300
C         -0.26370        3.72100       -1.63920
C          1.10210        3.56040       -1.67550
H         -0.63740        4.73550       -1.55350
H          4.71450        0.75350       -1.77230
C          1.13830       -2.60860       -1.68220
C          0.26590       -3.71900       -1.63810
C         -1.09990       -3.55850       -1.67450
C         -1.67170       -2.27180       -1.75330
H          0.63970       -4.73360       -1.55210
C         -3.63430       -0.86220       -1.77700
H         -4.71230       -0.75160       -1.77150
C         -3.07400       -2.11830       -1.77640
C          1.96710        4.75560       -1.54600
C          3.95860        3.30570       -1.75670
C         -3.95640       -3.30380       -1.75610
C         -1.96490       -4.75370       -1.54500
O          1.48620        5.86850       -1.39500
O          5.16780        3.20160       -1.86360
O         -1.48400       -5.86650       -1.39330
O         -5.16550       -3.19960       -1.86280
N          3.34550        4.55640       -1.58110
N         -3.34320       -4.55460       -1.58120
C          3.40950       -1.60250       -1.64240
C          2.57000       -2.73880       -1.60500
C         -2.56770        2.74070       -1.60600
C         -3.40730        1.60440       -1.64280
N          4.73730       -1.68650       -1.52820
C          5.26670       -2.89860       -1.35670
N          4.55560       -4.06050       -1.30340
C          3.25560       -3.96020       -1.42770
H          2.70620       -4.89840       -1.36870
N         -4.73500        1.68840       -1.52890
C         -5.26450        2.90050       -1.35830
N         -4.55360        4.06250       -1.30560
C         -3.25350        3.96220       -1.42940
H         -2.70410        4.90040       -1.37080
C         -4.24220       -5.71370       -1.40430
C         -4.09990       -6.76130       -2.50660
C         -4.11620       -6.32960       -0.01090
H         -5.24210       -5.27870       -1.48600
C         -5.10420       -7.89100       -2.25280
H         -3.08290       -7.16440       -2.50770
H         -4.28050       -6.29790       -3.48410
C         -5.11370       -7.48580        0.11750
H         -3.09780       -6.70550        0.13480
H         -4.32210       -5.56140        0.74370
H         -4.98720       -8.67680       -3.00680
H         -6.12740       -7.50290       -2.36030
H         -5.00160       -7.97570        1.09070
H         -6.13770       -7.08660        0.08430
C          4.24450        5.71520       -1.40210
C          4.10420        6.76380       -2.50370
C          4.11630        6.32980       -0.00830
H          5.24430        5.28010       -1.48260
C          5.10830        7.89300       -2.24720
H          3.08730        7.16710       -2.50620
H          4.28640        6.30130       -3.48130
C          5.11380        7.48580        0.12270
H          3.09770        6.70590        0.13600
H          4.32080        5.56090        0.74580
H          4.99280        8.67950       -3.00070
H          6.13160        7.50480       -2.35330
H          5.00010        7.97480        1.09620
H          6.13780        7.08640        0.09090
C          7.45030       -1.81330       -1.12780
C          7.26100       -4.24210       -0.85590
C          8.75250       -2.02960       -1.89380
H          7.65500       -1.61550       -0.06530
H          6.89380       -0.96310       -1.52150
C          8.56940       -4.39820       -1.62960
H          7.46980       -4.22530        0.22690
H          6.57660       -5.06620       -1.05700
H          9.41380       -1.17060       -1.73720
H          8.53160       -2.07940       -2.96800
H          9.09540       -5.29370       -1.28150
H          8.33530       -4.54940       -2.69150
C         -7.44790        1.81500       -1.12900
C         -7.25900        4.24400       -0.85820
C         -8.75050        2.03080       -1.89440
H         -7.65210        1.61740       -0.06630
H         -6.89140        0.96470       -1.52260
C         -8.56780        4.39950       -1.63130
H         -7.46720        4.22780        0.22480
H         -6.57480        5.06810       -1.06000
H         -9.41160        1.17170       -1.73710
H         -8.53020        2.08030       -2.96880
H         -9.09380        5.29500       -1.28340
H         -8.33430        4.55020       -2.69340
N          6.61070       -2.99730       -1.22830
N         -6.60870        2.99910       -1.23030
N          9.45600       -3.25000       -1.52740
H          9.78920       -3.16850       -0.56980
N         -9.45410        3.25120       -1.52810
H         -9.78680        3.17000       -0.57030
N         -5.00160       -8.49030       -0.93010
H         -4.09860       -8.95070       -0.84780
N          5.00370        8.49120       -0.92410
H          4.10060        8.95160       -0.84300
C          3.25150       -1.84090        1.78850
C          1.87380       -2.12890        1.79780
C          0.93290       -1.08120        1.82330
C          1.38580        0.26790        1.82370
C          2.77220        0.52810        1.79760
C          3.69560       -0.53910        1.78820
C         -0.47170       -1.35520        1.82220
C          0.46960        1.35340        1.82180
C         -0.93490        1.07940        1.82290
C         -1.38790       -0.26980        1.82380
C         -1.87580        2.12710        1.79720
C          0.94090        2.68630        1.79740
C          2.33600        2.90910        1.76660
C          3.22860        1.86220        1.76340
H          2.74850        3.91100        1.72610
H          3.96660       -2.65500        1.76680
C         -0.94290       -2.68810        1.79840
C         -2.33800       -2.91090        1.76750
C         -3.23070       -1.86400        1.76390
C         -2.77430       -0.53000        1.79770
H         -2.75060       -3.91290        1.72730
C         -3.25350        1.83910        1.78800
H         -3.96860        2.65320        1.76610
C         -3.69760        0.53730        1.78800
C          4.67930        2.15440        1.68320
C          5.14780       -0.27330        1.74980
C         -5.14980        0.27150        1.74950
C         -4.68140       -2.15620        1.68350
O          5.08880        3.30340        1.62020
O          5.96260       -1.18090        1.77390
O         -5.09100       -3.30510        1.62090
O         -5.96460        1.17910        1.77350
N          5.55290        1.06870        1.67670
N         -5.55490       -1.07050        1.67620
C          1.40420       -3.49780        1.74640
C          0.01620       -3.76090        1.76430
C         -0.01820        3.75910        1.76300
C         -1.40620        3.49600        1.74570
N          2.31570       -4.47160        1.65680
C          1.87100       -5.72640        1.57570
N          0.56210       -6.09830        1.63300
C         -0.31840       -5.13300        1.71800
H         -1.35870       -5.45120        1.74630
N         -2.31780        4.46980        1.65640
C         -1.87310        5.72460        1.57500
N         -0.56410        6.09640        1.63100
C          0.31640        5.13110        1.71590
H          1.35680        5.44930        1.74320
C         -7.00690       -1.31680        1.56080
C         -7.38910       -1.93500        0.21850
C         -7.58360       -2.11320        2.72920
H         -7.43930       -0.31320        1.60350
C         -8.91270       -2.06700        0.14740
H         -6.92080       -2.91600        0.10520
H         -7.01790       -1.30970       -0.60080
C         -9.10030       -2.23660        2.54110
H         -7.13160       -3.10860        2.76090
H         -7.35410       -1.60780        3.67520
H         -9.20560       -2.55200       -0.78960
H         -9.36760       -1.06470        0.13820
H         -9.53210       -2.84400        3.34360
H         -9.55970       -1.24040        2.62080
C          7.00490        1.31510        1.56170
C          7.38760        1.93270        0.21930
C          7.58120        2.11210        2.72980
H          7.43730        0.31150        1.60490
C          8.91120        2.06460        0.14850
H          6.91940        2.91380        0.10540
H          7.01650        1.30720       -0.59990
C          9.09800        2.23530        2.54220
H          7.12920        3.10750        2.76090
H          7.35140        1.60710        3.67610
H          9.20440        2.54920       -0.78860
H          9.36600        1.06220        0.13980
H          9.52960        2.84310        3.34450
H          9.55730        1.23910        2.62260
C          4.20970       -6.45750        1.39390
C          2.40910       -8.12260        1.38240
C          4.86720       -7.20630        0.23480
H          4.64010       -6.79450        2.35090
H          4.36900       -5.38320        1.30470
C          3.09940       -8.81940        0.21010
H          2.72790       -8.59070        2.32830
H          1.32360       -8.19570        1.31570
H          5.95440       -7.09100        0.30020
H          4.55200       -6.73820       -0.70570
H          2.88150       -9.89230        0.23960
H          2.68290       -8.42740       -0.72720
C         -4.21180        6.45600        1.39550
C         -2.41110        8.12090        1.38280
C         -4.87080        7.20570        0.23780
H         -4.64110        6.79230        2.35330
H         -4.37130        5.38180        1.30570
C         -3.10280        8.81850        0.21180
H         -2.72870        8.58850        2.32930
H         -1.32560        8.19390        1.31480
H         -5.95790        7.09050        0.30450
H         -4.55670        6.73800       -0.70340
H         -2.88460        9.89130        0.24160
H         -2.68750        8.42690       -0.72620
N          2.77940       -6.71770        1.40500
N         -2.78150        6.71600        1.40500
N          4.54030       -8.62240        0.17790
H          4.95910       -9.09640        0.97450
N         -4.54370        8.62180        0.18120
H         -4.96130        9.09530        0.97870
N         -9.49990       -2.80020        1.25990
H         -9.19000       -3.76750        1.21440
N          9.49810        2.79830        1.26090
H          9.18830        3.76550        1.21480
128
[7]_TNB
C          3.63870        1.14150       -0.76520
C          2.40310        1.81770       -0.76180
C          1.19970        1.09230       -0.86930
C          1.24440       -0.32640       -0.98410
C          2.49640       -0.97830       -0.97240
C          3.68810       -0.22970       -0.86450
C         -0.06750        1.75530       -0.83430
C          0.05430       -1.09820       -1.06660
C         -1.21330       -0.43510       -1.02650
C         -1.25810        0.98280       -0.91050
C         -2.41700       -1.16830       -1.04780
C          0.12160       -2.50880       -1.14800
C          1.39230       -3.12820       -1.11980
C          2.54730       -2.38650       -1.03230
H          1.50070       -4.20710       -1.14070
H          4.55820        1.70710       -0.67230
C         -0.13600        3.16090       -0.69580
C         -1.40880        3.77250       -0.63450
C         -2.56390        3.03000       -0.69800
C         -2.51140        1.62740       -0.83570
H         -1.52090        4.84490       -0.51950
C         -3.65350       -0.49860       -0.97190
H         -4.57350       -1.07140       -0.98040
C         -3.70270        0.87230       -0.86960
C          3.84810       -3.09550       -0.95420
C          5.00050       -0.91210       -0.82600
C         -5.01760        1.54180       -0.75790
C         -3.86900        3.72660       -0.59840
O          3.89710       -4.31540       -0.96040
O          6.04070       -0.28280       -0.75230
O         -3.92810        4.94160       -0.49810
O         -6.05700        0.90640       -0.78220
N          4.99740       -2.31580       -0.87160
N         -5.01800        2.93860       -0.61930
C         -0.93770       -0.28130        2.36190
C          0.42580       -0.04030        2.40580
C          1.27100       -1.13730        2.31860
C          0.80100       -2.43420        2.18590
C         -0.57550       -2.61280        2.15310
C         -1.46940       -1.55720        2.23660
H          0.81690        0.96560        2.49250
H          1.48050       -3.27300        2.10270
H         -2.53920       -1.71910        2.19190
N         -1.85750        0.86240        2.43380
O         -3.04980        0.61800        2.39810
O         -1.35980        1.97020        2.52130
N          2.72160       -0.90970        2.35140
O          3.44090       -1.88440        2.21670
O          3.09920        0.23660        2.50730
N         -1.10370       -3.97500        2.00490
O         -2.31480       -4.10760        2.01410
O         -0.29160       -4.87400        1.88080
C          2.34810        3.25950       -0.62860
C          1.09100        3.90680       -0.60500
C         -1.10470       -3.25890       -1.18570
C         -2.36160       -2.61520       -1.10710
N          3.50020        3.92890       -0.52600
C          3.43380        5.25540       -0.40010
N          2.28140        5.98480       -0.38720
C          1.16240        5.31330       -0.48530
H          0.25390        5.91300       -0.47280
N         -3.51020       -3.29370       -1.05120
C         -3.43850       -4.62650       -1.07080
N         -2.29230       -5.34680       -1.23960
C         -1.17630       -4.66830       -1.28890
H         -0.27170       -5.25940       -1.41840
C         -6.33720        3.59050       -0.48270
C         -6.50960        4.29450        0.86250
C         -6.66450        4.51870       -1.65120
H         -7.04150        2.75460       -0.51450
C         -7.92260        4.88270        0.94090
H         -5.77060        5.09530        0.96120
H         -6.34320        3.58050        1.67810
C         -8.06960        5.09760       -1.45090
H         -5.93230        5.33060       -1.69780
H         -6.61040        3.96100       -2.59410
H         -8.05010        5.43420        1.87850
H         -8.65910        4.06630        0.95440
H         -8.30430        5.80520       -2.25320
H         -8.81110        4.28840       -1.51900
C          6.31050       -2.98460       -0.76230
C          6.45070       -3.78130        0.53430
C          6.65490       -3.83170       -1.98590
H          7.02010       -2.15360       -0.72110
C          7.85840       -4.38280        0.59980
H          5.70450       -4.58140        0.56040
H          6.26810       -3.12400        1.39250
C          8.05290       -4.43210       -1.79810
H          5.92100       -4.63470       -2.10150
H          6.62160       -3.21110       -2.88960
H          7.96550       -4.99840        1.49930
H          8.59770       -3.57320        0.68320
H          8.29930       -5.08440       -2.64280
H          8.80060       -3.62590       -1.79590
C          5.88540        5.29400       -0.20280
C          4.63320        7.38770       -0.08770
C          6.56080        5.64930        1.12420
H          6.50480        5.64740       -1.04130
H          5.74360        4.21870       -0.31010
C          5.32930        7.70730        1.23710
H          5.20000        7.83210       -0.92040
H          3.61560        7.77660       -0.11600
H          7.57020        5.22560        1.15200
H          5.99090        5.18820        1.94140
H          5.43680        8.79160        1.34870
H          4.69310        7.35540        2.05990
C         -5.82760       -4.69040       -0.54210
C         -4.57510       -6.77060       -0.70300
C         -6.10620       -4.98870        0.93520
H         -6.63290       -5.10100       -1.16700
H         -5.75010       -3.62020       -0.73280
C         -4.86830       -7.04450        0.77590
H         -5.35720       -7.21900       -1.33180
H         -3.60860       -7.17300       -1.00540
H         -7.07330       -4.56590        1.22770
H         -5.33440       -4.49400        1.53900
H         -4.93260       -8.12360        0.95270
H         -4.02860       -6.66210        1.37060
N          4.59040        5.94820       -0.28040
N         -4.58380       -5.33410       -0.93530
N          6.63460        7.08030        1.37870
H          7.28380        7.50500        0.72130
N         -6.08770       -6.40880        1.25390
H         -6.89140       -6.85900        0.82340
N         -8.26300        5.76030       -0.16950
H         -7.66910        6.58480       -0.13180
N          8.21690       -5.18350       -0.56230
H          7.61730       -6.00420       -0.59390
236
[7]_CB7_ax
C      -7.382000    2.451600    0.089600
C      -6.886400    1.132800    0.123000
C      -5.493000    0.910900    0.058000
C      -4.606200    2.016500   -0.051800
C      -5.123100    3.329800   -0.098000
C      -6.518700    3.518100   -0.019800
C      -5.000000   -0.422700    0.097100
C      -3.190700    1.788100   -0.111300
C      -2.700000    0.457400   -0.021800
C      -3.588800   -0.650300    0.066400
C      -1.305900    0.232200   -0.030600
C      -0.407100    1.313700   -0.157200
C      -0.886900    2.601200   -0.284500
C      -2.277600    2.855700   -0.256700
C      -2.805700    4.205700   -0.366800
C      -4.200300    4.424900   -0.244900
H      -6.963300    4.506500   -0.051100
H      -0.193000    3.425700   -0.394600
C      -7.778600    0.041600    0.217100
C      -7.295000   -1.246900    0.236200
C      -5.911500   -1.497000    0.175200
H      -7.985000   -2.080200    0.300600
C      -5.403800   -2.851100    0.177100
C      -4.010200   -3.067600    0.143100
C      -3.082500   -1.966200    0.123900
C      -0.823200   -1.088800    0.084300
C      -1.683700   -2.155100    0.160500
H      -1.250900   -3.141200    0.252600
C       1.059600    1.057600   -0.166400
C       0.628600   -1.357500    0.122300
C      -8.835000    2.711500    0.163700
C      -9.234500    0.269400    0.290000
N      -9.677900    1.604200    0.262700
N       1.485600   -0.256600    0.053100
O     -10.028800   -0.653800    0.371900
O      -9.282200    3.849600    0.140200
O       1.871300    1.949600   -0.351200
O       1.063500   -2.496800    0.210800
C       2.931000   -0.569000    0.090800
C       3.606200   -0.457000   -1.273200
C       3.723000    0.177800    1.159600
H       2.947100   -1.627400    0.365000
C       5.039700   -0.999100   -1.155100
H       3.607300    0.588800   -1.600200
H       3.041500   -1.042200   -2.009600
C       5.146800   -0.406300    1.185000
H       3.752600    1.247600    0.931500
H       3.239400    0.054800    2.137400
H       5.575800   -0.878100   -2.100400
H       4.990800   -2.079900   -0.958600
H       5.768200    0.127200    1.909100
H       5.096100   -1.451600    1.524200
C     -11.135400    1.818800    0.342100
C     -11.553400    2.575300    1.602700
C     -11.707100    2.467600   -0.918000
H     -11.542600    0.806100    0.410600
C     -13.079100    2.708800    1.628300
H     -11.093900    3.568300    1.607700
H     -11.200400    2.036400    2.490500
C     -13.225500    2.605900   -0.769700
H     -11.256600    3.454300   -1.062000
H     -11.460700    1.853800   -1.793000
H     -13.393800    3.291500    2.501000
H     -13.532700    1.712800    1.735900
H     -13.647000    3.113400   -1.644300
H     -13.683300    1.606600   -0.735600
N       5.821600   -0.390400   -0.097900
H       6.091900    0.555600   -0.343800
N     -13.643400    3.317100    0.430900
H     -13.317000    4.278500    0.369700
C      -4.595000    5.775900   -0.278100
C      -2.465700    6.450000   -0.636900
H      -5.640500    6.047500   -0.144100
N      -3.772000    6.780900   -0.459300
N      -1.958700    5.221000   -0.571600
C      -0.210600    7.259200   -1.150600
C      -2.023000    8.870600   -0.874100
C       0.619800    8.048300   -0.140300
H       0.025100    7.601800   -2.172900
H      -0.021500    6.188400   -1.074700
C      -1.160400    9.634500    0.133700
H      -1.885100    9.304300   -1.878400
H      -3.082800    8.922600   -0.623400
H       1.687700    7.954100   -0.371500
H       0.464200    7.604300    0.850200
H      -1.401500   10.703000    0.100200
H      -1.400800    9.275100    1.142800
N      -1.617500    7.480800   -0.902300
N       0.273500    9.463800   -0.070500
H       0.528300    9.905500   -0.951600
C      -3.624300   -4.426000    0.091300
C      -5.795800   -5.098000    0.168700
H      -2.573600   -4.692100    0.033900
N      -6.285100   -3.861500    0.198400
N      -4.477400   -5.425600    0.101300
C      -6.268000   -7.523100    0.166200
C      -8.113200   -5.926300    0.246800
C      -6.975200   -8.248600   -0.979800
H      -6.543100   -7.996800    1.123600
H      -5.182900   -7.561000    0.064800
C      -8.786000   -6.676300   -0.903100
H      -8.495400   -6.306900    1.208500
H      -8.311800   -4.855300    0.202200
H      -6.735300   -9.317600   -0.950400
H      -6.595700   -7.853200   -1.931300
H      -9.874900   -6.590400   -0.819600
H      -8.491800   -6.204400   -1.849600
N      -6.679500   -6.134200    0.193800
N      -8.422900   -8.085700   -0.974300
H      -8.805200   -8.564800   -0.162100
C       4.274600    4.011400   -3.312500
C       3.797400    2.958300   -4.345700
N       2.490400    2.596700   -3.840200
C       1.998500    3.578800   -2.990000
N       3.064800    4.400700   -2.665700
N       5.232400    3.266700   -2.530000
C       5.645600    2.118700   -3.186100
N       4.816500    1.961200   -4.281900
O       0.847000    3.739800   -2.660800
O       6.587400    1.419000   -2.891500
C       1.558500    1.787100   -4.578900
C       5.015500    0.928100   -5.250300
N       1.849000    0.382200   -4.591800
N       4.159200   -0.213900   -5.105400
C       2.774500   -0.233800   -5.495300
C       2.405500   -1.745900   -5.419400
N       1.449800   -1.803000   -4.339800
C       1.053300   -0.535500   -3.930100
C       4.707300   -1.480900   -5.026700
N       3.670700   -2.378100   -5.199800
C       0.569900   -2.927100   -4.147200
C       3.896700   -3.791900   -5.163600
O       5.878800   -1.751700   -4.895500
O       0.143000   -0.280900   -3.174300
H       3.718600    3.354500   -5.370800
C       2.935700    5.488900   -1.744100
C       6.078900    3.870800   -1.542200
H       1.499800    2.136800   -5.623400
H       0.586200    1.922400   -4.095800
H       6.038600    0.557800   -5.135600
H       4.888900    1.366500   -6.252400
H       2.655800    0.193100   -6.504200
H       1.946700   -2.128900   -6.344700
N       1.108800   -3.975600   -3.327300
H       0.288300   -3.327400   -5.136200
H      -0.326400   -2.563800   -3.634800
H       4.982100   -3.923900   -5.195900
N       3.416200   -4.466600   -3.995300
C       4.222900   -4.688800   -2.890800
C       2.086200   -4.938100   -3.794700
C       2.227300   -5.868500   -2.565100
H       1.722000   -5.452700   -4.697400
C       0.353600   -4.503100   -2.291000
O      -0.720000   -4.103900   -1.900500
N       1.018700   -5.630500   -1.841000
H       3.436000   -4.259200   -6.044300
O       5.384100   -4.374500   -2.778900
N       3.459100   -5.396300   -1.976200
C       4.091900   -6.017100   -0.849700
C       0.561600   -6.395600   -0.716600
H       2.306900   -6.935200   -2.827300
N       3.529800   -5.654700    0.419000
H      -0.518900   -6.248800   -0.640300
N       1.110600   -6.031400    0.557900
H       0.775900   -7.454500   -0.911000
C       0.396000   -5.278300    1.464800
C       2.428100   -6.355700    1.022700
H       4.056600   -7.114400   -0.958300
H       2.589900   -7.443200    0.956200
C       2.430900   -5.820400    2.486800
C       4.307600   -4.989000    1.353600
H       5.134000   -5.681000   -0.854300
O       5.381500   -4.470700    1.158400
N       3.659800   -5.095900    2.571300
O      -0.770400   -4.958800    1.367500
N       1.215600   -5.047300    2.547400
C       0.685600   -4.459500    3.744700
C       4.273500   -4.656200    3.787300
H       2.410100   -6.619600    3.244600
H       1.877200    5.751200   -1.720700
H       3.519600    6.339600   -2.119700
N       3.324800    5.224300   -0.388700
N       5.466400    4.041100   -0.256400
H       6.430300    4.850500   -1.907200
H       6.935300    3.202200   -1.407300
C       4.669600    5.187900    0.100300
C       5.989700    3.400100    0.852800
C       2.396300    4.907700    0.584000
H       4.758300    4.888000   -3.772600
O       6.820500    2.519900    0.848500
N       5.438900    4.000300    1.968500
O       1.193600    4.938100    0.464400
N       3.093300    4.655200    1.749500
C       4.484900    5.013300    1.637500
C       2.379200    4.549900    2.990600
C       5.800000    3.604900    3.296900
H       4.692900    5.930600    2.209900
H       5.195900    6.115400   -0.174000
H       1.317800    4.624100    2.735100
H       2.660300    5.378300    3.658200
N       2.566900    3.320000    3.698600
H       6.774600    3.110800    3.239400
N       4.911800    2.662000    3.920000
H       5.879400    4.511700    3.915700
C       3.670100    3.031400    4.557300
C       1.672300    2.270500    3.602300
H       3.833600    3.865100    5.258200
C       3.238900    1.711600    5.256700
C       5.418400    1.476100    4.427300
O       0.650300    2.255500    2.956300
N       2.132200    1.264900    4.442800
O       6.532700    1.037300    4.259200
N       4.429300    0.920300    5.217800
C       1.228900    0.227100    4.854300
H       2.911900    1.855700    6.298600
C       4.632500   -0.309800    5.925700
H       0.307600    0.356800    4.277600
H       1.008100    0.341500    5.930200
N       1.695900   -1.108200    4.602600
H       5.708600   -0.505600    5.907300
N       3.993800   -1.465900    5.369700
H       4.291000   -0.182700    6.962200
C       2.607800   -1.789000    5.494500
C       0.862300   -2.005200    3.944000
H       2.281100   -1.669000    6.539700
C       2.539900   -3.254700    4.989500
C       4.696400   -2.408100    4.637500
O       5.881900   -2.394600    4.403000
N       3.792200   -3.398700    4.287100
O      -0.137500   -1.732600    3.320500
N       1.353100   -3.273700    4.194200
H       2.463900   -3.996100    5.800800
H       0.706000   -5.193700    4.564600
H      -0.350100   -4.191400    3.516600
H       4.136400   -5.440900    4.548500
H       5.340800   -4.517400    3.589300
236
[7]_CB7_ec
C       4.251500   -3.021800   -0.070100
C       5.237500   -2.012800    0.016100
C       4.850700   -0.655500   -0.038200
C       3.476400   -0.323400   -0.180800
C       2.503500   -1.344400   -0.275100
C       2.921900   -2.696300   -0.208800
C       5.847900    0.355100    0.046400
C       3.084700    1.051000   -0.240400
C       4.085700    2.063000   -0.173600
C       5.460600    1.732500   -0.022400
C       3.703000    3.418500   -0.272000
C       2.343400    3.761900   -0.458100
C       1.375100    2.780100   -0.480500
C       1.728000    1.419200   -0.366900
C       0.717300    0.378100   -0.420400
C       1.127200   -0.973300   -0.422700
H       2.205300   -3.509900   -0.249300
H       0.335500    3.048500   -0.606100
C       6.598800   -2.354900    0.158300
C       7.560500   -1.372000    0.242200
C       7.202700   -0.013600    0.186200
H       8.602800   -1.647400    0.351400
C       8.213100    1.021300    0.266300
C       7.824600    2.377600    0.201100
C       6.439000    2.751600    0.052700
C       4.692100    4.421100   -0.189200
C       6.020000    4.094400   -0.026000
H       6.723400    4.917400    0.035200
C       1.968800    5.174100   -0.670300
C       4.321700    5.848400   -0.268800
C       4.638100   -4.448100   -0.007800
C       7.012900   -3.771200    0.222500
N       5.999600   -4.738200    0.136800
N       2.972500    6.140300   -0.489700
O       8.184000   -4.093200    0.346300
O       3.811500   -5.343900   -0.079400
O       0.845100    5.520300   -0.996000
O       5.155400    6.735600   -0.157500
C       2.617400    7.566100   -0.604300
C       2.205500    7.961300   -2.022700
C       1.577100    8.003000    0.427100
H       3.552100    8.085600   -0.374500
C       1.895100    9.460100   -2.064400
H       1.322300    7.387600   -2.319300
H       3.014700    7.717400   -2.721600
C       1.302600    9.500700    0.264900
H       0.651900    7.437300    0.282600
H       1.945900    7.785900    1.436900
H       1.548300    9.749200   -3.062800
H       2.814700   10.032100   -1.875000
H       0.525500    9.823200    0.967200
H       2.208000   10.071200    0.517300
C       6.424900   -6.148100    0.209400
C       5.876600   -6.867100    1.441900
C       6.128000   -6.926200   -1.072300
H       7.511600   -6.085800    0.316200
C       6.405800   -8.304500    1.466600
H       4.782900   -6.874000    1.408000
H       6.181900   -6.329800    2.348100
C       6.647600   -8.359200   -0.924300
H       5.049400   -6.938500   -1.255700
H       6.608000   -6.429700   -1.924400
H       5.983200   -8.849600    2.318000
H       7.495700   -8.292100    1.612300
H       6.403400   -8.945500   -1.817100
H       7.744500   -8.346400   -0.848100
N       0.906300    9.890000   -1.082800
H       0.020900    9.438400   -1.300500
N       6.138400   -9.058200    0.248700
H       5.131600   -9.164600    0.149000
C       0.089600   -1.912500   -0.602100
C      -1.466100   -0.264900   -0.579500
H       0.315400   -2.967000   -0.686700
N      -1.175100   -1.589400   -0.693200
N      -0.573100    0.720100   -0.476000
C      -3.187800    1.345400   -0.027500
C      -3.806000   -0.965200   -0.394700
C      -3.413000    1.151700    1.473500
H      -4.111000    1.669500   -0.522000
H      -2.402800    2.075200   -0.222600
C      -4.072900   -1.140900    1.105300
H      -4.717500   -0.632100   -0.907000
H      -3.467600   -1.896600   -0.849300
H      -3.735000    2.085500    1.941800
H      -2.444200    0.885100    1.917200
H      -4.896500   -1.844500    1.265700
H      -3.170300   -1.577900    1.556200
N      -2.789500    0.064300   -0.593000
N      -4.370800    0.106400    1.797600
H      -5.310100    0.415500    1.560500
C       8.892400    3.294300    0.288800
C      10.410300    1.614300    0.462300
H       8.703400    4.365800    0.253000
N       9.493100    0.650700    0.396300
N      10.152000    2.949600    0.415500
C      12.799200    2.212000    0.642600
C      12.129900   -0.137100    0.644500
C      13.824300    1.895200   -0.448000
H      13.281600    2.143900    1.631300
H      12.385100    3.214400    0.532200
C      13.165400   -0.412200   -0.446700
H      12.575500   -0.331500    1.633400
H      11.249700   -0.771000    0.536300
H      14.686500    2.564800   -0.354600
H      13.365400    2.087000   -1.426800
H      13.543400   -1.435800   -0.352600
H      12.673300   -0.333700   -1.424900
N      11.713700    1.251300    0.585800
N      14.288700    0.515300   -0.434600
H      14.838300    0.358500    0.407000
C      -3.028100   -5.707400   -2.837200
C      -2.988500   -4.801000   -4.101400
N      -1.845400   -3.957500   -3.841600
C      -1.034600   -4.481100   -2.853000
N      -1.736800   -5.509400   -2.250900
N      -4.162700   -5.186000   -2.115400
C      -4.958600   -4.376300   -2.911000
N      -4.272700   -4.174600   -4.094600
O       0.103200   -4.151100   -2.600500
O      -6.066200   -3.970900   -2.646700
C      -1.330800   -2.990300   -4.769700
C      -4.842200   -3.416900   -5.171700
N      -2.066500   -1.757900   -4.819400
N      -4.463500   -2.037100   -5.225700
C      -3.197700   -1.548700   -5.684700
C      -3.387600   -0.001500   -5.666100
N      -2.264900    0.460500   -4.907400
C      -1.465000   -0.566000   -4.439300
C      -5.350700   -1.030800   -4.889700
N      -4.684200    0.169600   -5.065400
C      -1.864900    1.833300   -4.816400
C      -5.413200    1.406800   -5.075200
O      -6.507000   -1.172200   -4.565600
O      -0.408100   -0.448600   -3.863700
H      -2.845600   -5.361600   -5.038400
C      -1.200300   -6.243900   -1.139900
C      -4.736700   -5.834300   -0.972200
H      -1.296300   -3.427000   -5.781300
H      -0.315300   -2.753200   -4.437000
H      -5.927900   -3.430000   -5.038000
H      -4.574600   -3.906900   -6.117800
H      -2.980700   -1.948600   -6.688100
H      -3.375900    0.450400   -6.671000
N      -2.606800    2.624200   -3.873400
H      -1.936300    2.288500   -5.817400
H      -0.824100    1.845400   -4.478000
H      -6.461000    1.151000   -4.890600
N      -5.027500    2.353300   -4.072100
C      -5.794900    2.573800   -2.945100
C      -3.888700    3.215600   -4.153700
C      -4.092900    4.191600   -2.955700
H      -3.869700    3.723100   -5.131600
C      -1.926600    3.307300   -2.877400
O      -0.755900    3.185000   -2.608000
N      -2.819100    4.192900   -2.302100
H      -5.312100    1.883700   -6.062200
O      -6.831300    2.017500   -2.662500
N      -5.187300    3.596100   -2.230900
C      -5.934300    4.304500   -1.229100
C      -2.412700    5.138600   -1.299800
H      -4.359700    5.214400   -3.267800
N      -5.320800    4.352900    0.064900
H      -1.319900    5.084500   -1.221000
N      -2.948300    4.909800    0.016800
H      -2.705600    6.147600   -1.627900
C      -2.123500    4.588600    1.079500
C      -4.275700    5.269500    0.433200
H      -6.120800    5.335300   -1.573300
H      -4.522000    6.284900    0.085900
C      -4.220700    5.144000    1.991500
C      -5.910100    3.737100    1.153300
H      -6.885300    3.775100   -1.113900
O      -6.839600    2.961800    1.124700
N      -5.276200    4.214700    2.283100
O      -0.948800    4.316100    1.028300
N      -2.882100    4.688300    2.233700
C      -2.254500    4.601800    3.523500
C      -5.668200    3.793000    3.596800
H      -4.400800    6.095500    2.514500
H      -0.117900   -6.084200   -1.148000
H      -1.419000   -7.310300   -1.282600
N      -1.665900   -5.848500    0.161300
N      -4.089000   -5.526300    0.269100
H      -4.729800   -6.926500   -1.126500
H      -5.769500   -5.479800   -0.891400
C      -2.919900   -6.221300    0.743900
C      -4.809500   -4.945500    1.300100
C      -0.907500   -5.054200    0.998700
H      -3.178600   -6.773500   -3.068400
O      -5.912800   -4.456100    1.221200
N      -4.057600   -5.089800    2.450200
O       0.216800   -4.656700    0.782900
N      -1.639700   -4.854800    2.155300
C      -2.796400   -5.719000    2.212100
C      -0.990500   -4.322700    3.324800
C      -4.557000   -4.684500    3.730800
H      -2.632100   -6.528700    2.940300
H      -3.063300   -7.310300    0.663600
H       0.002000   -3.992700    3.003200
H      -0.888100   -5.116300    4.082600
N      -1.643200   -3.199000    3.924800
H      -5.639800   -4.560700    3.633400
N      -4.049400   -3.435700    4.218600
H      -4.336300   -5.484200    4.455000
C      -2.754000   -3.295900    4.824200
C      -1.094600   -1.928500    3.881700
H      -2.581800   -4.106900    5.550400
C      -2.817800   -1.884100    5.479200
C      -4.921400   -2.421800    4.586400
O      -0.112900   -1.595100    3.257700
N      -1.840500   -1.133000    4.736000
O      -6.110900   -2.388500    4.372800
N      -4.187700   -1.504300    5.312900
C      -1.332300    0.133300    5.180300
H      -2.553800   -1.886300    6.549100
C      -4.810200   -0.372200    5.934900
H      -0.367700    0.286500    4.685900
H      -1.186800    0.096600    6.273300
N      -2.148200    1.263900    4.843300
H      -5.889500   -0.523400    5.838900
N      -4.517900    0.906100    5.358200
H      -4.528000   -0.348300    6.997400
C      -3.324600    1.660900    5.580500
C      -1.595500    2.316800    4.135800
H      -3.100300    1.706000    6.657900
C      -3.663600    3.048000    4.962000
C      -5.415400    1.548400    4.526500
O      -6.520100    1.163600    4.224400
N      -4.846200    2.769700    4.182900
O      -0.523100    2.326300    3.576900
N      -2.474100    3.381500    4.241700
H      -3.878300    3.821100    5.716100
H      -2.591700    5.441700    4.145600
H      -1.176900    4.672500    3.348800
H      -5.690100    4.674100    4.255600
H      -6.673900    3.370200    3.507800
362
[7]_2cucur_axial
C          3.51910       -1.15830       -0.16070
C          2.84330        0.08240       -0.09250
C          1.42740        0.10740       -0.13720
C          0.70210       -1.11220       -0.28210
C          1.39960       -2.33660       -0.39860
C          2.81190       -2.33290       -0.29710
C          0.74780        1.35700       -0.05910
C         -0.73320       -1.09440       -0.31150
C         -1.41300        0.14800       -0.15400
C         -0.68740        1.37250       -0.05020
C         -2.82940        0.16590       -0.11830
C         -3.56760       -1.03470       -0.26060
C         -2.89950       -2.23120       -0.46110
C         -1.48460       -2.28350       -0.49160
C         -0.76810       -3.53340       -0.71680
C          0.64740       -3.54200       -0.64500
H          3.36820       -3.25520       -0.33360
H         -3.46160       -3.14390       -0.58840
C          3.57510        1.28910        0.00820
C          2.90990        2.50230        0.05010
C          1.49800        2.55770        0.00950
H          3.47420        3.42120        0.11320
C          0.78640        3.82770        0.01640
C         -0.62840        3.83070        0.06270
C         -1.38250        2.59960        0.06040
C         -3.49830        1.39890        0.05070
C         -2.79290        2.57960        0.14450
H         -3.35120        3.49230        0.27820
C         -5.05510       -0.99820       -0.19300
C         -4.97030        1.44230        0.13380
C          4.99840       -1.21170       -0.10680
C          5.05580        1.24570        0.07210
N          5.67890       -0.01560        0.13100
N         -5.66440        0.22520        0.12410
O          5.73670        2.27040        0.08740
O          5.61080       -2.26990       -0.26080
O         -5.74210       -2.00020       -0.38760
O         -5.57860        2.50970        0.22270
C         -7.15140        0.33330        0.25450
C         -7.87200        0.25530       -1.09450
C         -7.79240       -0.61820        1.26620
H         -7.29670        1.34290        0.64240
C         -9.36410        0.56420       -0.89580
H         -7.76090       -0.74770       -1.51260
H         -7.43350        0.96820       -1.79760
C         -9.28000       -0.24310        1.39280
H         -7.70600       -1.65670        0.94070
H         -7.30350       -0.53200        2.23990
H         -9.89170        0.44810       -1.84680
H         -9.47720        1.61240       -0.59170
H         -9.76820       -0.91830        2.09850
H         -9.36650        0.77010        1.80410
C          7.17250       -0.01680        0.22590
C          7.74050       -0.97050        1.28330
C          7.83960       -0.24490       -1.13520
H          7.41620        0.99670        0.54950
C          9.26750       -0.78210        1.33830
H          7.51690       -2.01100        1.03780
H          7.29510       -0.75950        2.25990
C          9.36200       -0.10720       -0.99080
H          7.59940       -1.24710       -1.49800
H          7.46610        0.47990       -1.86410
H          9.69560       -1.47830        2.06260
H          9.49890        0.23060        1.68790
H          9.84000       -0.32510       -1.95010
H          9.60670        0.93140       -0.73600
N        -10.02280       -0.27600        0.11970
H         -9.99480       -1.23940       -0.21830
N          9.94790       -0.97450        0.04480
H          9.79400       -1.94420       -0.23610
C          1.25440       -4.79930       -0.87060
C         -0.77720       -5.78030       -1.22670
H          2.33110       -4.90530       -0.83040
N          0.58460       -5.89820       -1.14680
N         -1.46540       -4.65180       -0.99930
C         -2.91840       -6.94080       -1.59210
C         -0.85800       -8.23500       -1.53820
C         -3.40070       -7.66240       -0.32630
H         -3.25790       -7.49150       -2.47820
H         -3.29950       -5.92500       -1.64610
C         -1.34720       -8.93410       -0.26420
H         -1.18010       -8.80720       -2.41680
H          0.22640       -8.15920       -1.55670
H         -4.49120       -7.74950       -0.34920
H         -3.13890       -7.05650        0.54740
H         -0.93690       -9.94800       -0.22470
H         -0.96650       -8.38640        0.60650
N         -1.45420       -6.89560       -1.63430
N         -2.81450       -9.00390       -0.15920
H         -3.13660       -9.56720       -0.94820
C         -1.22670        5.11230        0.07190
C          0.81480        6.12730       -0.06940
H         -2.30480        5.21790        0.11720
N          1.49410        4.97400       -0.03250
N         -0.54620        6.23920        0.01100
C          0.92520        8.57540        0.17310
C          2.97920        7.25810       -0.18860
C          1.58950        9.74470       -0.55130
H          1.05940        8.69650        1.25970
H         -0.14350        8.56400       -0.03250
C          3.58720        8.47250       -0.89130
H          3.31140        7.22870        0.85970
H          3.31960        6.34010       -0.66360
H          1.18260       10.67750       -0.14990
H          1.33090        9.70680       -1.61590
H          4.67010        8.45540       -0.73870
H          3.41110        8.39190       -1.97030
N          1.51320        7.29260       -0.24500
N          3.05560        9.76720       -0.43940
H          3.27680        9.84800        0.55500
C          8.10850        5.01020        2.36250
C          8.26880        5.44510        0.88140
N          6.90490        5.51620        0.40780
C          6.01610        4.96860        1.30540
N          6.72520        4.53730        2.40740
N          9.12740        4.00000        2.51800
C          9.64810        3.59410        1.31080
N          9.08850        4.37420        0.31770
O          4.79320        4.93100        1.18060
O         10.49470        2.71300        1.15210
C          6.50560        6.01110       -0.89220
C          9.74390        4.52300       -0.96450
N          6.69720        5.11410       -2.01220
N          8.93640        4.07440       -2.07790
C          7.94420        4.95150       -2.71250
C          7.54280        4.11970       -3.94430
N          6.32740        3.44920       -3.45630
C          5.75580        4.19930       -2.44280
C          9.45180        3.18420       -3.00180
N          8.68980        3.28110       -4.14710
C          5.52600        2.57230       -4.28930
C          8.93410        2.50240       -5.33890
O         10.43670        2.46260       -2.85120
O          4.60160        4.10480       -2.03100
H          8.76840        6.40930        0.75220
C          6.03590        4.25400        3.65190
C          9.50760        3.40480        3.77510
H          7.06860        6.92370       -1.10090
H          5.44790        6.24920       -0.83820
H         10.65500        3.92600       -0.95360
H         10.00650        5.57830       -1.10710
H          8.38600        5.92390       -2.94740
H          7.32670        4.70770       -4.84040
N          6.07150        1.23360       -4.44500
H          5.41000        3.01240       -5.28690
H          4.54650        2.48940       -3.81820
H         10.01130        2.39130       -5.46040
N          8.36320        1.17860       -5.34890
C          9.09830        0.06010       -5.03500
C          6.95940        0.88860       -5.55000
C          6.92620       -0.66440       -5.56020
H          6.60590        1.35080       -6.47560
C          5.40530        0.11850       -3.95750
O          4.52560        0.12540       -3.09680
N          5.86660       -0.99230       -4.63530
H          8.53430        3.06320       -6.18660
O         10.30400        0.03150       -4.78380
N          8.25920       -1.02960       -5.10360
C          8.78990       -2.36460       -5.26550
C          5.24630       -2.29910       -4.57700
H          6.72760       -1.09980       -6.54380
N          8.37710       -3.30450       -4.25480
H          4.25310       -2.18190       -4.14470
N          5.94990       -3.28530       -3.76890
H          5.15050       -2.66930       -5.60410
C          5.23570       -4.09160       -2.89500
C          7.12820       -4.01680       -4.26380
H          8.48120       -2.76370       -6.23670
H          6.92770       -4.43540       -5.25400
C          7.33590       -5.07250       -3.15650
C          9.06550       -3.49630       -3.07660
H          9.87620       -2.29140       -5.23600
O         10.11040       -2.93010       -2.75420
N          8.39880       -4.46340       -2.34950
O          4.07070       -3.92050       -2.54330
N          6.03720       -5.15690       -2.53930
C          5.65930       -6.17420       -1.58070
C          9.08870       -5.20610       -1.31670
H          7.65140       -6.05240       -3.52590
H          4.96820        4.35690        3.46270
H          6.33920        4.98280        4.41010
N          6.27330        2.93850        4.19430
N          8.65040        2.31860        4.22080
H          9.51140        4.19660        4.53190
H         10.51530        3.00520        3.66820
C          7.42650        2.59090        4.98090
C          9.21350        1.11640        4.61900
C          5.50440        1.83280        3.89870
H          8.25660        5.81740        3.08530
O         10.32870        0.69930        4.31040
N          8.31860        0.48710        5.45620
O          4.51030        1.82090        3.17370
N          6.02930        0.75400        4.59370
C          7.06690        1.19530        5.53210
C          5.22360       -0.42410        4.84980
C          8.58800       -0.76760        6.11810
H          6.68420        1.19660        6.55660
H          7.61380        3.34360        5.75140
H          4.31350       -0.33310        4.25750
H          4.96060       -0.45460        5.91510
N          5.86040       -1.67840        4.49050
H          9.66720       -0.85940        6.23540
N          8.11930       -1.95280        5.44170
H          8.12210       -0.73290        7.10550
C          6.74480       -2.39460        5.41620
C          5.22070       -2.56120        3.63530
H          6.32130       -2.39500        6.42410
C          6.84830       -3.79690        4.76750
C          8.91680       -2.69800        4.60090
O          4.32910       -2.28100        2.83570
N          5.71570       -3.82550        3.87710
O         10.10730       -2.48960        4.36520
N          8.16250       -3.74990        4.12280
C          5.27950       -4.99960        3.16200
H          6.80350       -4.62540        5.47930
C          8.79760       -4.92320        3.55380
H          4.22050       -4.88580        2.93340
H          5.41320       -5.85890        3.82560
N          5.96910       -5.23980        1.90790
H          9.87340       -4.75230        3.56860
N          8.41430       -5.23180        2.19560
H          8.56360       -5.79570        4.17140
C          7.23210       -5.97280        1.83130
C          5.25160       -5.37760        0.73710
H          7.16830       -6.90080        2.40610
C          7.40230       -6.18140        0.30610
C          9.05940       -4.71800        1.09310
O         10.06020       -4.00140        1.11440
N          8.41100       -5.17990       -0.03800
O          4.06330       -5.09530        0.58830
N          6.07150       -5.94900       -0.20910
H          7.75050       -7.18010        0.02850
H          6.09170       -7.12120       -1.91190
H          4.57330       -6.25760       -1.58830
H          9.20630       -6.24820       -1.63850
H         10.07380       -4.76000       -1.18650
C         -7.98430       -4.46470       -3.25620
C         -7.72200       -3.39190       -4.33570
N         -6.43970       -2.82050       -3.90010
C         -5.78050       -3.71360       -3.07100
N         -6.67580       -4.69760       -2.70530
N         -8.94650       -3.79530       -2.37440
C         -9.53450       -2.72570       -3.02420
N         -8.87180       -2.53630       -4.21700
O         -4.59270       -3.66580       -2.75710
O        -10.50640       -2.07900       -2.63300
C         -5.67410       -1.89990       -4.72760
C         -9.23700       -1.53140       -5.18290
N         -6.13480       -0.52930       -4.72110
N         -8.54430       -0.26890       -5.04320
C         -7.20200       -0.04370       -5.56540
C         -7.05000        1.50190       -5.49080
N         -6.08740        1.68990       -4.40910
C         -5.53510        0.48510       -4.00230
C         -9.24400        0.90860       -4.89670
N         -8.39890        1.94540       -5.21620
C         -5.38900        2.94800       -4.20480
C         -8.80970        3.32700       -5.15240
O        -10.43090        1.01120       -4.58310
O         -4.63450        0.34720       -3.17530
H         -7.63750       -3.78730       -5.35180
C         -6.36910       -5.76420       -1.77960
C         -9.66540       -4.52110       -1.34400
H         -5.68570       -2.24830       -5.76630
H         -4.65020       -1.91310       -4.35580
H        -10.30290       -1.33250       -5.07870
H         -9.04300       -1.94250       -6.17860
H         -7.10950       -0.45190       -6.57560
H         -6.67750        1.96050       -6.41070
N         -6.06340        3.86450       -3.30380
H         -5.24840        3.42510       -5.18230
H         -4.41390        2.72890       -3.77000
H         -9.89480        3.34850       -5.24640
N         -8.44560        4.03180       -3.94630
C         -9.19410        3.99950       -2.78780
C         -7.19080        4.70280       -3.74050
C         -7.45520        5.53760       -2.47330
H         -6.91570        5.28870       -4.62180
C         -5.37440        4.50350       -2.28540
O         -4.22800        4.25640       -1.91770
N         -6.18730        5.50560       -1.79050
H         -8.36730        3.86210       -5.99540
O        -10.26130        3.40690       -2.63310
N         -8.54630        4.78100       -1.84980
C         -9.25360        5.28460       -0.69430
C         -5.84480        6.36440       -0.67560
H         -7.76420        6.56860       -2.66720
N         -8.57270        5.02440        0.55710
H         -4.76080        6.46760       -0.64500
N         -6.27400        5.91130        0.63180
H         -6.29160        7.34350       -0.86380
C         -5.43280        5.27420        1.51310
C         -7.63110        5.98330        1.12940
H         -9.40050        6.36650       -0.79820
H         -8.01900        7.00070        1.02970
C         -7.49540        5.50010        2.59950
C         -9.17320        4.25990        1.53850
H        -10.22440        4.79220       -0.66180
O        -10.08610        3.44970        1.37140
N         -8.61100        4.59630        2.74810
O         -4.21750        5.13170        1.37460
N         -6.16500        4.89050        2.61750
C         -5.48730        4.51880        3.84700
C         -9.00790        3.98070        3.98900
H         -7.55150        6.30160        3.34120
H         -5.30540       -5.96350       -1.85130
H         -6.91960       -6.65290       -2.09650
N         -6.68820       -5.51250       -0.39050
N         -8.95540       -4.60520       -0.08470
H         -9.87410       -5.53620       -1.70270
H        -10.60710       -4.00370       -1.16500
C         -7.99980       -5.67840        0.18790
C         -9.51000       -4.12270        1.08450
C         -5.77950       -5.02860        0.52380
H         -8.41050       -5.39430       -3.64420
O        -10.46200       -3.34650        1.17070
N         -8.84040       -4.69540        2.14360
O         -4.59200       -4.79470        0.31310
N         -6.41930       -4.90100        1.73940
C         -7.74220       -5.52360        1.70830
C         -5.65700       -4.73390        2.96030
C         -9.14040       -4.40630        3.52650
H         -7.73070       -6.46770        2.26010
H         -8.42290       -6.64560       -0.09770
H         -4.60440       -4.68630        2.68400
H         -5.81910       -5.59800        3.61190
N         -5.97440       -3.54910        3.72490
H        -10.19700       -4.15000        3.59530
N         -8.38880       -3.30980        4.10770
H         -8.95300       -5.31630        4.10490
C         -7.05100       -3.47250        4.67790
C         -5.35770       -2.33150        3.53590
H         -7.02960       -4.32990        5.35600
C         -6.80650       -2.10720        5.37180
C         -9.02840       -2.20710        4.63430
O         -4.45880       -2.10200        2.72850
N         -5.88510       -1.43130        4.45110
O        -10.20440       -1.89090        4.45040
N         -8.13660       -1.55160        5.45600
C         -5.10440       -0.27300        4.85610
H         -6.35800       -2.18520        6.36590
C         -8.47190       -0.33680        6.15860
H         -4.19470       -0.25700        4.25590
H         -4.83800       -0.38380        5.91490
N         -5.77530        0.99730        4.66680
H         -9.55350       -0.31970        6.28670
N         -8.07740        0.89460        5.51620
H         -7.99550       -0.36660        7.14130
C         -6.76940        1.48770        5.62420
C         -5.16960        2.04830        3.99880
H         -6.39120        1.41140        6.64750
C         -7.00320        2.93190        5.13560
C         -8.91620        1.64130        4.72100
O        -10.06840        1.34370        4.41000
N         -8.24400        2.80140        4.36150
O         -4.20030        1.97240        3.24550
N         -5.81730        3.21200        4.36900
H         -7.12980        3.66320        5.93860
H         -5.72360        5.25050        4.62550
H         -4.41680        4.54080        3.64780
H         -8.92170        4.73400        4.77890
H        -10.05060        3.68120        3.89420
362
[7]_2cucur_ecuatorial
C          0.65030        3.68800        0.15170
C         -0.43330        2.79650        0.33860
C         -0.22610        1.40650        0.17800
C          1.08940        0.91860       -0.07900
C          2.17330        1.82180       -0.20230
C          1.91270        3.21070       -0.13570
C         -1.33740        0.51880        0.28740
C          1.30850       -0.49030       -0.22050
C          0.19840       -1.37810       -0.10570
C         -1.11730       -0.89080        0.14770
C          0.40620       -2.76760       -0.26540
C          1.68760       -3.25270       -0.61600
C          2.76870       -2.39370       -0.69450
C          2.60340       -1.00920       -0.47430
C          3.73450       -0.09420       -0.51880
C          3.50260        1.29530       -0.39190
H          2.70410        3.92510       -0.30080
H          3.74940       -2.78170       -0.92810
C         -1.71710        3.28590        0.67730
C         -2.79860        2.42440        0.75010
C         -2.63410        1.03860        0.53180
H         -3.78020        2.81250        0.98070
C         -3.76610        0.12140        0.56120
C         -3.53040       -1.26900        0.44100
C         -2.20000       -1.79570        0.26510
C         -0.67470       -3.66310       -0.07580
C         -1.93860       -3.18590        0.20380
H         -2.73050       -3.90010        0.36820
C          1.83770       -4.68150       -0.95900
C         -0.45100       -5.12280       -0.15160
C          0.43860        5.14780        0.24680
C         -1.88090        4.72040        0.99340
N         -0.82570        5.59070        0.64890
N          0.83110       -5.55760       -0.51910
O         -2.89570        5.15620        1.53720
O          1.34420        5.94890        0.00060
O          2.79740       -5.09970       -1.60390
O         -1.35100       -5.93310        0.08710
C          1.06300       -7.02960       -0.59700
C          1.01280       -7.56070       -2.03610
C          2.33910       -7.47360        0.13300
H          0.21810       -7.45940       -0.05780
C          1.22390       -9.08190       -2.03510
H          1.79440       -7.08360       -2.63380
H          0.04480       -7.30940       -2.48530
C          2.46880       -9.00090        0.03660
H          3.22470       -7.01230       -0.31020
H          2.29580       -7.16570        1.18410
H          1.25110       -9.45070       -3.06500
H          0.37270       -9.57000       -1.54360
H          3.39700       -9.32000        0.52060
H          1.64440       -9.47660        0.58300
C         -1.07370        7.05350        0.81270
C         -0.22320        7.69140        1.91930
C         -0.96040        7.82750       -0.50750
H         -2.11430        7.11110        1.13130
C         -0.59210        9.17690        2.05320
H          0.83970        7.60190        1.68020
H         -0.39880        7.17280        2.86880
C         -1.30240        9.30430       -0.25660
H          0.05340        7.75420       -0.90880
H         -1.64750        7.40250       -1.24840
H          0.05010        9.65010        2.80220
H         -1.62440        9.26640        2.41560
H         -1.18170        9.87180       -1.18430
H         -2.35720        9.39020        0.03440
N          2.44910       -9.51950       -1.34210
H          3.23540       -9.08670       -1.82960
N         -0.49320        9.94080        0.79750
H          0.48070        9.88700        0.49430
C          4.66450        2.10060       -0.40770
C          6.00070        0.27140       -0.67780
H          4.58680        3.16790       -0.27250
N          5.88320        1.62750       -0.56130
N          4.97700       -0.59260       -0.65560
C          7.49230       -1.61030       -0.33360
C          8.40920        0.63240       -0.41750
C          7.55660       -1.58270        1.19520
H          8.43930       -1.95990       -0.74880
H          6.69400       -2.25850       -0.68790
C          8.51030        0.66110        1.11500
H          9.31070        0.19170       -0.85600
H          8.28570        1.63310       -0.83070
H          7.73800       -2.58430        1.58510
H          6.57920       -1.25760        1.56590
H          9.37430        1.25190        1.43200
H          7.61270        1.15910        1.50180
N          7.27430       -0.22980       -0.81520
N          8.58920       -0.67700        1.72120
H          9.49640       -1.08740        1.50060
C         -4.68950       -2.07820        0.44700
C         -6.03370       -0.25260        0.68990
H         -4.60660       -3.14580        0.31820
N         -5.01250        0.61570        0.67540
N         -5.91120       -1.60910        0.58490
C         -8.43980       -0.62880        0.41730
C         -7.53330        1.61740        0.31370
C         -8.53990       -0.67170       -1.11520
H         -9.34390       -0.18870        0.85150
H         -8.31150       -1.62550        0.83910
C         -7.59630        1.57500       -1.21560
H         -8.48120        1.96890        0.72520
H         -6.73760        2.27100        0.66260
H         -9.40080       -1.26970       -1.42740
H         -7.63970       -1.16840       -1.49790
H         -7.78500        2.57190       -1.61350
H         -6.61730        1.25110       -1.58470
N         -7.31070        0.24310        0.80910
N         -8.62520        0.66050       -1.73310
H         -9.53430        1.06860       -1.51590
C         -6.83970       -1.03210       -5.59070
C         -6.89080       -2.52460       -5.17890
N         -8.23260       -2.65880       -4.62380
C         -9.01780       -1.56040       -4.91140
N         -8.22860       -0.63610       -5.56130
N         -5.99520       -0.43350       -4.55610
C         -5.35170       -1.41010       -3.80950
N         -5.81850       -2.63970       -4.22050
O        -10.21900       -1.44300       -4.66860
O         -4.49050       -1.21720       -2.95160
C         -8.81450       -3.95030       -4.32420
C         -5.26840       -3.89380       -3.76850
N         -8.40870       -4.52900       -3.06450
N         -5.97970       -4.50000       -2.65640
C         -7.20040       -5.28470       -2.85580
C         -7.41610       -5.91480       -1.45890
N         -8.48610       -5.08730       -0.90370
C         -9.12470       -4.36970       -1.90060
C         -5.28360       -4.96840       -1.55840
N         -6.12010       -5.78440       -0.83100
C         -9.21920       -5.52230        0.26610
C         -5.74380       -6.39220        0.43040
O         -4.10640       -4.72510       -1.29480
O        -10.17010       -3.73100       -1.77930
H         -6.74640       -3.22480       -6.00630
C         -8.72770        0.63120       -6.04790
C         -5.35500        0.85100       -4.78200
H         -8.54830       -4.65810       -5.11580
H         -9.89650       -3.82520       -4.30360
H         -4.24500       -3.71850       -3.43900
H         -5.25950       -4.58120       -4.62110
H         -7.05810       -6.01330       -3.65880
H         -7.72320       -6.96420       -1.48460
N         -8.61440       -5.10220        1.50950
H         -9.29740       -6.61630        0.25370
H        -10.21870       -5.09210        0.21890
H         -4.65480       -6.40820        0.47400
N         -6.22940       -5.72790        1.62480
C         -5.49450       -4.81090        2.34850
C         -7.56140       -5.88280        2.16310
C         -7.46640       -5.19340        3.54460
H         -7.83730       -6.94010        2.20630
C         -9.35650       -4.40010        2.43870
O        -10.40070       -3.78760        2.22130
N         -8.74490       -4.54230        3.66590
H         -6.12040       -7.41770        0.43950
O         -4.31770       -4.51020        2.14780
N         -6.29920       -4.32170        3.35860
C         -5.76600       -3.47550        4.41030
C         -9.22890       -3.87000        4.85300
H         -7.30010       -5.87700        4.38110
N         -6.44560       -2.19930        4.53810
H        -10.31720       -3.92090        4.85080
N         -8.85880       -2.48020        4.96710
H         -8.84660       -4.41100        5.72110
C         -9.70600       -1.44750        4.63710
C         -7.57330       -2.02050        5.44180
H         -5.83300       -4.00090        5.36930
H         -7.34740       -2.47380        6.41160
C         -7.74730       -0.48060        5.49230
C         -5.82180       -0.99660        4.25660
H         -4.71850       -3.28520        4.17860
O         -4.74760       -0.86200        3.67200
N         -6.59720        0.02190        4.77510
O        -10.87250       -1.55510        4.26080
N         -9.02760       -0.26020        4.83450
C         -9.75720        0.97850        5.01600
C         -6.14270        1.38940        4.90280
H         -7.76980       -0.07460        6.50830
H         -9.80740        0.53490       -6.15660
H         -8.28340        0.81500       -7.02970
N         -8.46600        1.78660       -5.22100
N         -6.15590        1.99290       -4.40310
H         -5.09680        0.93180       -5.84520
H         -4.44250        0.88200       -4.18780
C         -7.23030        2.53300       -5.23500
C         -5.68690        2.92690       -3.50460
C         -9.39020        2.32410       -4.35060
H         -6.41010       -0.85680       -6.58060
O         -4.70870        2.79840       -2.76830
N         -6.47340        4.05490       -3.61540
O        -10.51270        1.87360       -4.12250
N         -8.85950        3.49100       -3.84040
C         -7.60010        3.84460       -4.49290
C         -9.67630        4.45030       -3.12870
C         -6.26320        5.24750       -2.82470
H         -7.73960        4.70940       -5.14750
H         -6.88180        2.67950       -6.26110
H        -10.70000        4.07640       -3.13410
H         -9.63860        5.41070       -3.65410
N         -9.29040        4.67880       -1.75340
H         -5.19320        5.33910       -2.64000
N         -6.92860        5.29740       -1.54130
H         -6.59940        6.10280       -3.41540
C         -8.31260        5.67230       -1.33840
C         -9.97380        4.13520       -0.68960
H         -8.52250        6.63440       -1.81250
C         -8.45050        5.67640        0.21640
C         -6.30270        4.92900       -0.37260
O        -10.83310        3.25320       -0.75500
N         -9.57570        4.79600        0.45000
O         -5.14670        4.52170       -0.27980
N         -7.16940        5.15650        0.67580
C        -10.13600        4.54220        1.75370
H         -8.63810        6.66320        0.64770
C         -6.68530        5.32750        2.03520
H        -11.12770        4.11480        1.60940
H        -10.23140        5.50140        2.27270
N         -9.37940        3.63480        2.59870
H         -5.59820        5.38520        2.00110
N         -7.03500        4.27760        2.96320
H         -7.08370        6.26950        2.42350
C         -8.35330        4.10620        3.52640
C         -9.95300        2.45580        3.03760
H         -8.68360        5.02520        4.01890
C         -8.16910        2.90170        4.49080
C         -6.19400        3.23150        3.27110
O         -5.01940        3.12640        2.92070
N         -6.87090        2.35450        4.09520
O        -10.90510        1.87600        2.51450
N         -9.30800        2.06910        4.18930
H         -8.16030        3.17290        5.55010
H         -9.67920        1.29750        6.06140
H        -10.80180        0.78380        4.77790
H         -6.21480        1.68060        5.95700
H         -5.10030        1.42500        4.58860
C          7.54610        5.86640       -2.15950
C          7.44200        5.16720       -3.53570
N          6.26730        4.30750       -3.34160
C          5.47050        4.80910       -2.33100
N          6.21460        5.72580       -1.61620
N          8.59460        5.08280       -1.50260
C          9.32540        4.36250       -2.42630
N          8.71410        4.50340       -3.65390
O          4.29230        4.51820       -2.12370
O         10.36160        3.73750       -2.20550
C          5.72190        3.46120       -4.38760
C          9.19060        3.81970       -4.83690
N          6.38880        2.17810       -4.51420
N          8.80450        2.43350       -4.94360
C          7.51440        1.98630       -5.41750
C          7.67290        0.44480       -5.46560
N          6.52030       -0.04560       -4.74400
C          5.75330        0.98210       -4.23020
C          9.64270        1.39320       -4.61610
N          8.95310        0.21160       -4.81190
C          6.05330       -1.40910       -4.87060
C          9.67350       -1.03080       -5.00800
O         10.81070        1.49040       -4.24190
O          4.67720        0.85960       -3.64650
H          7.28100        5.84590       -4.37720
C          5.73840        6.40080       -0.42370
C          9.20380        5.50280       -0.26160
H          5.78930        3.98260       -5.34880
H          4.67390        3.28120       -4.15040
H         10.27950        3.85780       -4.83480
H          8.81470        4.36030       -5.70810
H          7.29290        2.44040       -6.38810
H          7.68810        0.03740       -6.48130
N          6.78190       -2.38440       -4.07480
H          6.11120       -1.69800       -5.92640
H          5.01420       -1.43660       -4.54490
H         10.72040       -0.84550       -4.77210
N          9.22070       -2.12630       -4.19080
C          9.86460       -2.52300       -3.04180
C          8.06970       -2.94400       -4.48810
C          8.24930       -4.15790       -3.53380
H          8.04750       -3.20730       -5.54910
C          6.10420       -3.25940       -3.24880
O          4.93740       -3.13930       -2.87830
N          6.93220       -4.32300       -2.96540
H          9.58940       -1.33880       -6.05630
O         10.82170       -1.95240       -2.51760
N          9.28370       -3.69980       -2.60850
C         10.02650       -4.60950       -1.75470
C          6.57820       -5.37750       -2.04330
H          8.57000       -5.07580       -4.03450
N          9.45810       -4.84700       -0.45130
H          5.49110       -5.44050       -2.01760
N          7.05170       -5.20920       -0.68010
H          6.98260       -6.31610       -2.43330
C          6.17850       -4.98970        0.36380
C          8.33240       -5.72510       -0.21470
H         10.11270       -5.57370       -2.26600
H          8.52060       -6.71450       -0.63990
C          8.19130       -5.71240        1.33960
C          9.86080       -4.18640        0.68680
H         11.02260       -4.19220       -1.61020
O         10.72690       -3.31110        0.75080
N          9.17240       -4.72210        1.75190
O          5.01290       -4.61120        0.26510
N          6.80750       -5.33290        1.53740
C          6.13980       -5.26210        2.81810
C          9.55940       -4.49500        3.12720
H          8.39680       -6.67330        1.81810
H          4.64950        6.42740       -0.46560
H          6.12520        7.42240       -0.43880
N          6.11010        5.79470        0.84000
N          8.46950        5.07810        0.91140
H          9.29010        6.59620       -0.25350
H         10.20020        5.06550       -0.21400
C          7.40780        5.91490        1.46680
C          9.10000        4.35120        1.90640
C          5.26200        4.99920        1.57640
H          7.83000        6.92120       -2.21130
O         10.13910        3.70260        1.78390
N          8.38350        4.51220        3.06980
O          4.07990        4.77420        1.31870
N          5.95300        4.52760        2.67530
C          7.18840        5.29000        2.86620
C          5.23870        3.92750        3.78820
C          8.78240        3.92590        4.32810
H          7.06490        6.02210        3.66940
H          7.72380        6.96170        1.48980
H          4.20980        3.77360        3.46490
H          5.24830        4.60930        4.64510
N          5.76810        2.65960        4.22830
H          9.86290        3.78760        4.30780
N          8.18520        2.64010        4.62340
H          8.52440        4.63440        5.12170
C          6.84250        2.51750        5.18060
C          5.28850        1.44170        3.79790
H          6.71050        3.20830        6.01800
C          6.77240        1.02080        5.57200
C          8.95820        1.53210        4.90710
O          4.42130        1.27250        2.94110
N          5.92720        0.44530        4.52330
O         10.15930        1.40430        4.66910
N          8.15680        0.61110        5.54640
C          5.27280       -0.83650        4.72830
H          6.33380        0.83730        6.55660
C          8.64230       -0.66010        6.03540
H          4.37140       -0.85470        4.11650
H          4.99320       -0.92280        5.78580
N          6.07040       -1.98420        4.35690
H          9.72250       -0.57530        6.14750
N          8.37130       -1.81250        5.20770
H          8.19320       -0.83930        7.01600
C          7.12300       -2.53800        5.20840
C          5.59970       -2.91760        3.45620
H          6.75750       -2.67220        6.23030
C          7.48190       -3.85930        4.47970
C          9.29570       -2.36680        4.34860
O         10.42850       -1.93660        4.13310
N          8.75140       -3.52570        3.83510
O          4.64040       -2.77520        2.69760
N          6.35980       -4.06110        3.59460
H          7.60490       -4.72060        5.14190
H          6.46630       -6.11190        3.42210
H          5.06960       -5.34700        2.63120
H          9.51160       -5.45420        3.65400
H         10.58650       -4.13070        3.13370
